# Supplementary material for: Metagenomic editing of commensal bacteria in vivo using CRISPR-associated transposases
Source: Science. Author manuscript; Available in PMC 2026 Mar 10. (PMC12969935; doi:10.1126/science.adx7604)
Supplement: Suppl Table [file NIHMS2146174-supplement-Suppl_Table.xlsx]

## Sheet: Supplementary Table 1
	Gelsinger et al.
	Supplementary Table 1 | Primers for PCR, cloning, and qPCR.
	Plasmids used in study
	Primer Name	Sequence	Length	Purpose	Notes
	oME0001	TTTTTTTAAGGCAGTTATTGGTGCCCTTCT	30	Cloning in payloads forward primer	Use for gibson cloning overhangs from the pME backbone of interest
	oME0002	AGTAGGTCTGGGATGCCATAACAT	24	Cloning in payloads reverse primer	Use for gibson cloning overhangs from the pME backbone of interest
	oME0003	ATAAC(N1-32)GTGAACTGCCGAGTAGG	29	Cloning in megRNAs forward oligo	Representative example of VchCAST specific repeat overhangs with N1-32 corresponding to the spacer sequence
	oME0004	CGGCAGTTCAC(N1'-32_rev_comp)G	29	Cloning in megRNAs reverse oligo	Representative example of VchCAST specific repeat overhangs with N1'-32_rev_comp corresponding to the reverse complement spacer sequence
	oME0005	ATAACCAGGTTAATGTGATTCAGAAGGTCAGATCTGTGTGAACTGCCGAGTAGG	54	Cloning in Bv1 megRNA forward oligo	To form oligo hybrid duplex for megRNA cloning
	oME0006	ATAACGGGTAGTGGAGTCTATTCCCGGATTTTGAATTGTGAACTGCCGAGTAGG	54	Cloning in Bv2 megRNA forward oligo	To form oligo hybrid duplex for megRNA cloning
	oME0007	ATAACGCCGTGAAGTCTGCTTGACCTAACCGGCGGATGTGAACTGCCGAGTAGG	54	Cloning in Bv3 megRNA forward oligo	To form oligo hybrid duplex for megRNA cloning
	oME0008	ATAACTATACACGGGGGATAATGTCGTTATGCCCCTAGTGAACTGCCGAGTAGG	54	Cloning in Bs1 megRNA forward oligo	To form oligo hybrid duplex for megRNA cloning
	oME0009	ATAACTGTAAATCACTGAACTATAACAGCTTACAAATGTGAACTGCCGAGTAGG	54	Cloning in Bs2 megRNA forward oligo	To form oligo hybrid duplex for megRNA cloning
	oME0010	ATAACCGTGGTGGTTATAATAACTCCAGAAGATATTAGTGAACTGCCGAGTAGG	54	Cloning in Bs3 megRNA forward oligo	To form oligo hybrid duplex for megRNA cloning
	oME0011	ATAACCTATTTCCTATGTTAACACTACGTTTTTATGCGTGAACTGCCGAGTAGG	54	Cloning in Bu1 megRNA forward oligo	To form oligo hybrid duplex for megRNA cloning
	oME0012	ATAACGGATAGTACGCTGTTACATCGTGCTACACGGAGTGAACTGCCGAGTAGG	54	Cloning in Bu2 megRNA forward oligo	To form oligo hybrid duplex for megRNA cloning
	oME0013	ATAACGGCGACACACCGAGCTCTTCAAATGTCTTCATGTGAACTGCCGAGTAGG	54	Cloning in Bu3 megRNA forward oligo	To form oligo hybrid duplex for megRNA cloning
	oME0014	ATAACCAAAGTTAGAGACTGCATAGTTTAGAGACTGCGTGAACTGCCGAGTAGG	54	Cloning in Bc1 megRNA forward oligo	To form oligo hybrid duplex for megRNA cloning
	oME0015	ATAACTACAACATTCTCAACAAGATATCCAGTTCTTTGTGAACTGCCGAGTAGG	54	Cloning in Bc2 megRNA forward oligo	To form oligo hybrid duplex for megRNA cloning
	oME0016	ATAACTATACTTCCTTCCGATTAATCCGGCTTCATCTGTGAACTGCCGAGTAGG	54	Cloning in Bc3 megRNA forward oligo	To form oligo hybrid duplex for megRNA cloning
	oME0017	ATAACCTTGGTTACAAAATGTAAGGGATGCAACAATTGTGAACTGCCGAGTAGG	54	Cloning in Bf1 megRNA forward oligo	To form oligo hybrid duplex for megRNA cloning
	oME0018	ATAACTGCATCAATGTGAGCAAGAATTCCTAAATTTAGTGAACTGCCGAGTAGG	54	Cloning in Bf2 megRNA forward oligo	To form oligo hybrid duplex for megRNA cloning
	oME0019	ATAACTCGTTGTAGGACACGTCGATGCGGAAGCCGGTGTGAACTGCCGAGTAGG	54	Cloning in Bf3 megRNA forward oligo	To form oligo hybrid duplex for megRNA cloning
	oME0020	ATAACTATCATATTGCGGTATGTAAGGGGATGGATGTGTGAACTGCCGAGTAGG	54	Cloning in Bt1 megRNA forward oligo	To form oligo hybrid duplex for megRNA cloning
	oME0021	ATAACACCGTAGAAGAAGCCGTAGCATACATTGACGAGTGAACTGCCGAGTAGG	54	Cloning in Bt2 megRNA forward oligo	To form oligo hybrid duplex for megRNA cloning
	oME0022	ATAACTGCTTATTATATTTCTACACTCAGAGGTAACAGTGAACTGCCGAGTAGG	54	Cloning in SFB1 megRNA forward oligo	To form oligo hybrid duplex for megRNA cloning
	oME0023	CGGCAGTTCACACAGATCTGACCTTCTGAATCACATTAACCTGG	44	Cloning in Bv1 megRNA reverse oligo	To form oligo hybrid duplex for megRNA cloning
	oME0024	CGGCAGTTCACAATTCAAAATCCGGGAATAGACTCCACTACCCG	44	Cloning in Bv2 megRNA reverse oligo	To form oligo hybrid duplex for megRNA cloning
	oME0025	CGGCAGTTCACATCCGCCGGTTAGGTCAAGCAGACTTCACGGCG	44	Cloning in Bv3 megRNA reverse oligo	To form oligo hybrid duplex for megRNA cloning
	oME0026	CGGCAGTTCACTAGGGGCATAACGACATTATCCCCCGTGTATAG	44	Cloning in Bs1 megRNA reverse oligo	To form oligo hybrid duplex for megRNA cloning
	oME0027	CGGCAGTTCACATTTGTAAGCTGTTATAGTTCAGTGATTTACAG	44	Cloning in Bs2 megRNA reverse oligo	To form oligo hybrid duplex for megRNA cloning
	oME0028	CGGCAGTTCACTAATATCTTCTGGAGTTATTATAACCACCACGG	44	Cloning in Bs3 megRNA reverse oligo	To form oligo hybrid duplex for megRNA cloning
	oME0029	CGGCAGTTCACGCATAAAAACGTAGTGTTAACATAGGAAATAGG	44	Cloning in Bu1 megRNA reverse oligo	To form oligo hybrid duplex for megRNA cloning
	oME0030	CGGCAGTTCACTCCGTGTAGCACGATGTAACAGCGTACTATCCG	44	Cloning in Bu2 megRNA reverse oligo	To form oligo hybrid duplex for megRNA cloning
	oME0031	CGGCAGTTCACATGAAGACATTTGAAGAGCTCGGTGTGTCGCCG	44	Cloning in Bu3 megRNA reverse oligo	To form oligo hybrid duplex for megRNA cloning
	oME0032	CGGCAGTTCACGCAGTCTCTAAACTATGCAGTCTCTAACTTTGG	44	Cloning in Bc1 megRNA reverse oligo	To form oligo hybrid duplex for megRNA cloning
	oME0033	CGGCAGTTCACAAAGAACTGGATATCTTGTTGAGAATGTTGTAG	44	Cloning in Bc2 megRNA reverse oligo	To form oligo hybrid duplex for megRNA cloning
	oME0034	CGGCAGTTCACAGATGAAGCCGGATTAATCGGAAGGAAGTATAG	44	Cloning in Bc3 megRNA reverse oligo	To form oligo hybrid duplex for megRNA cloning
	oME0035	CGGCAGTTCACAATTGTTGCATCCCTTACATTTTGTAACCAAGG	44	Cloning in Bf1 megRNA reverse oligo	To form oligo hybrid duplex for megRNA cloning
	oME0036	CGGCAGTTCACTAAATTTAGGAATTCTTGCTCACATTGATGCAG	44	Cloning in Bf2 megRNA reverse oligo	To form oligo hybrid duplex for megRNA cloning
	oME0037	CGGCAGTTCACACCGGCTTCCGCATCGACGTGTCCTACAACGAG	44	Cloning in Bf3 megRNA reverse oligo	To form oligo hybrid duplex for megRNA cloning
	oME0038	CGGCAGTTCACACATCCATCCCCTTACATACCGCAATATGATAG	44	Cloning in Bt1 megRNA reverse oligo	To form oligo hybrid duplex for megRNA cloning
	oME0039	CGGCAGTTCACTCGTCAATGTATGCTACGGCTTCTTCTACGGTG	44	Cloning in Bt2 megRNA reverse oligo	To form oligo hybrid duplex for megRNA cloning
	oME0040	CGGCAGTTCACTGTTACCTCTGAGTGTAGAAATATAATAAGCAG	44	Cloning in SFB1 megRNA reverse oligo	To form oligo hybrid duplex for megRNA cloning
	oME0041	CGGGCTACCATGATCCAGAG	20	Bv1 target site forward primer	To screen presence of target site
	oME0042	ATAAAGCCCCCAACCGACAG	20	Bv2 target site forward primer	To screen presence of target site
	oME0043	TTAAGAACGTCCGCCGTGAA	20	Bv3 target site forward primer	To screen presence of target site
	oME0044	TGTTGCAGGAGCCTAACAGG	20	Bs1 target site forward primer	To screen presence of target site
	oME0045	ACATTTCGCTTTTTGCCGGT	20	Bs2 target site forward primer	To screen presence of target site
	oME0046	GGCAGTGGGGAGAAATACCC	20	Bs3 target site forward primer	To screen presence of target site
	oME0047	CCACCCATCGGTTATTGGCT	20	Bu1 target site forward primer	To screen presence of target site
	oME0048	CCACCCATCGGTTATTGGCT	20	Bu2 target site forward primer	To screen presence of target site
	oME0049	CGACACACCGAGCTCTTCAA	20	Bu3 target site forward primer	To screen presence of target site
	oME0050	CCGGTGATACCGGATTCTCG	20	Bc1 target site forward primer	To screen presence of target site
	oME0051	GGTCCTGCCTTCCGTTTTCA	20	Bc2 target site forward primer	To screen presence of target site
	oME0052	TGAATGCTAGAGGGCGTGTC	20	Bc3 target site forward primer	To screen presence of target site
	oME0053	AGCTGCCAGTCGTGCGATTA	20	Bf1 target site forward primer	To screen presence of target site
	oME0054	TGTGTCCCGGAGTGTCAATG	20	Bf2 target site forward primer	To screen presence of target site
	oME0055	GATCGCTTACGACCCACTGT	20	Bf3 target site forward primer	To screen presence of target site
	oME0056	CGATTGCAGTATCGAACTTC	20	Bt1 target site forward primer	To screen presence of target site
	oME0057	ATATGCACAGCAACCTTTGGG	21	Bt2 target site forward primer	To screen presence of target site
	oME0058	AGAAGTAAAAGCACGTGGTGC	21	SFB1 target site forward primer	To screen presence of target site
	oME0059	CAAGTAGGGCTGTTGCAGGG	20	Bv1 target site reverse primer	To screen presence of target site
	oME0060	AATCCGGGGTAGTGGAGTCT	20	Bv2 target site reverse primer	To screen presence of target site
	oME0061	TCTTCGCCACATGAAGCCAT	20	Bv3 target site reverse primer	To screen presence of target site
	oME0062	GTTGCACCGACCATTCCCTA	20	Bs1 target site reverse primer	To screen presence of target site
	oME0063	TATCCGCCACTATCACCCCA	20	Bs2 target site reverse primer	To screen presence of target site
	oME0064	CTGTTGCCCGTTGGTTTTGT	20	Bs3 target site reverse primer	To screen presence of target site
	oME0065	GCCATTCCAAAAGGCAAGCA	20	Bu1 target site reverse primer	To screen presence of target site
	oME0066	GCCATTCCAAAAGGCAAGCA	20	Bu2 target site reverse primer	To screen presence of target site
	oME0067	ACCGACACCTACCTGCAAAG	20	Bu3 target site reverse primer	To screen presence of target site
	oME0068	GACGCGTCCGAAATAAAGCC	20	Bc1 target site reverse primer	To screen presence of target site
	oME0069	AATAGCCGCAAGTCCCGAAA	20	Bc2 target site reverse primer	To screen presence of target site
	oME0070	TCAGGAAGGAGGAGTACCCG	20	Bc3 target site reverse primer	To screen presence of target site
	oME0071	AAAGACCTTCTTTGATCGTGCAG	23	Bf1 target site reverse primer	To screen presence of target site
	oME0072	CTGTTTGCCAGTGGAGCAAC	20	Bf2 target site reverse primer	To screen presence of target site
	oME0073	CGACGTGTCCTACAACGAGG	20	Bf3 target site reverse primer	To screen presence of target site
	oME0074	TTCTCGTAATACTCCAGGG	19	Bt1 target site reverse primer	To screen presence of target site
	oME0075	ATACCGTGAGTTTCCCACCG	20	Bt2 target site reverse primer	To screen presence of target site
	oME0076	GAGCAGGTAATGATTGAGCT	20	SFB1 target site reverse primer	To screen presence of target site
	oME0077	TTTTTTTAAGGCAGTTATTGGTGCCCTTCT	30	Cloning in payloads forward primer	Use for gibson cloning overhangs from the pME backbone of interest
	oME0078	AGTAGGTCTGGGATGCCATAACAT	24	Cloning in payloads reverse primer	Use for gibson cloning overhangs from the pME backbone of interest
	oME0079	TTTTTTTAAGGCAGTTATTGGTGCCCTTCTATGGCAAACTTGTTACAACA	50	Cloning in tetR payload forward primer	To insert tetR payload
	oME0080	AGTAGGTCTGGGATGCCATAACATTTATACATTCATTAGCTGTTGAAA	48	Cloning in tetR payload reverse primer	To insert tetR payload
	oME0081	TTTTTTTAAGGCAGTTATTGGTGCCCTTCTATGCTTAGTATTATGAAGAACA	52	Cloning in PUL-Inulin payload forward primer	To insert PUL-Inulin payload
	oME0082	AGTAGGTCTGGGATGCCATAACATTTATGGCTTCAACTTATGAA	44	Cloning in PUL-Inulin payload reverse primer	To insert PUL-Inulin payload
	oME0083	CTCGTTTCAGCCTGTACCCT	20	Verify succesful megRNA insertion Bacteroides pME forward primer	Use screening gRNAs with colony PCR and for sanger sequencing verification
	oME0084	ACCGTCGACCAAGATAGGCA	20	Verify succesful megRNA insertion Bacteroides pME reverse primer	Use screening gRNAs with colony PCR and for sanger sequencing verification
	oME0085	GACATCACCGTAGCCATTTT	20	Verify succesful megRNA insertion SFB pME forward primer	Use screening gRNAs with colony PCR and for sanger sequencing verification
	oME0086	CCTTTGAGTGAGCTGATACC	20	Verify succesful megRNA insertion SFB pME reverse primer	Use screening gRNAs with colony PCR and for sanger sequencing verification
	oME0087	AGTTTAGACCATGAAGAGGCAA	22	qPCR VchCAST RE intergration junction forward primer	Use for Sybr green based qPCR
	oME0088	ACCTAAACCCGAAAGATTATATATCT	26	qPCR Bv megRNA1 integration junction reverse primer	Use for Sybr green based qPCR
	oME0089	TTCTTCTAACATCTTTTATTGTACTG	26	qPCR Bv megRNA2 integration junction reverse primer	Use for Sybr green based qPCR
	oME0090	AGTCTGCTTGACCTAACC	18	qPCR Bv megRNA3 integration junction reverse primer	Use for Sybr green based qPCR
	oME0091	TGTTCTTCCGTTTCGTGATTGT	22	qPCR Bs megRNA1 integration junction reverse primer	Use for Sybr green based qPCR
	oME0092	GAACGCGCCGAGAAATGG	18	qPCR Bs megRNA2 integration junction reverse primer	Use for Sybr green based qPCR
	oME0093	CCTCGCGAGGAAAGACCC	18	qPCR Bs megRNA3 integration junction reverse primer	Use for Sybr green based qPCR
	oME0094	CGGCATCATCGTATCAG	17	qPCR Bu megRNA1 integration junction reverse primer	Use for Sybr green based qPCR
	oME0095	GTTGGAACGTCGTTGTCAAG	20	qPCR Bu megRNA2 integration junction reverse primer	Use for Sybr green based qPCR
	oME0096	TGCAGTCTCTTTCTTTCTTC	20	qPCR Bu megRNA3 integration junction reverse primer	Use for Sybr green based qPCR
	oME0097	GACGCGTCATTGGTGAAC	18	qPCR Bc megRNA1 integration junction reverse primer	Use for Sybr green based qPCR
	oME0098	CATTGCAGGTCTATTTTGAG	20	qPCR Bc megRNA2 integration junction reverse primer	Use for Sybr green based qPCR
	oME0099	GTTATTTCTTTCTCTACTTTGCC	23	qPCR Bc megRNA3 integration junction reverse primer	Use for Sybr green based qPCR
	oME0100	TTTCCGGTACAAATGGACAGT	21	qPCR Bf megRNA1 integration junction reverse primer	Use for Sybr green based qPCR
	oME0101	TTGGCCAATATCTTCTTTAGTT	22	qPCR Bf megRN21 integration junction reverse primer	Use for Sybr green based qPCR
	oME0102	AAGAGATAGGTTTCCGGT	18	qPCR Bf megRNA3 integration junction reverse primer	Use for Sybr green based qPCR
	oME0103	CGTTGATAGCTACGGTCC	18	qPCR Bt megRNA1 integration junction reverse primer	Use for Sybr green based qPCR
	oME0104	GTGCAATATATGCTGGACAATTT	23	qPCR Bt megRNA2 integration junction reverse primer	Use for Sybr green based qPCR
	oME0105	TCCTGAAACATTGGATATCT	20	qPCR SFB megRNA integration junction reverse primer	Use for Sybr green based qPCR
	oME0106	TCTACACTCAGAGGTAACAA	20	PCR SFB megRNA integration junction forward primer set #2	Use for end-point PCR
	oME0107	GGATAATACCGCGCCACATA	20	PCR SFB megRNA integration junction forward primer set #2	Use for end-point PCR
	oME0108	CTGCCAAAGAATCGAGTGCG	20	Bacteroides pME plasmid forward primer	Use for Sybr green based qPCR
	oME0109	ATTATGCAGGCACGAAACGC	20	Bacteroides pME plasmid reverse primer	Use for Sybr green based qPCR
	oME0110	TGACTCAAATATCTCTCCCCG	21	SFB pME plasmid forward primer	Use for Sybr green based qPCR
	oME0111	ACCGCGTTATCGCGCTATG	19	SFB pME plasmid reverse primer	Use for Sybr green based qPCR
	oME0112	TCCGTAGTCAGTCCCAACTT	20	Bv rpoB reference gene forward primer	Use for Sybr green based qPCR
	oME0113	CCAGTGCTCGTGAGGTTATC	20	Bv rpoB reference gene reverse primer	Use for Sybr green based qPCR
	oME0114	TGACCTTCGTCCTATTTGCG	20	Bs rpoB reference gene forward primer	Use for Sybr green based qPCR
	oME0115	TGTAGGCAACCAACAGGTTC	20	Bs rpoB reference gene reverse primer	Use for Sybr green based qPCR
	oME0116	CTCAAGAAGATGGTGGGACG	20	Bu rpoB reference gene forward primer	Use for Sybr green based qPCR
	oME0117	CCGGCTCGATTACAGTTTCA	20	Bu rpoB reference gene reverse primer	Use for Sybr green based qPCR
	oME0118	TGACTATTGACTTGCGTCCG	20	Bc rpoB reference gene forward primer	Use for Sybr green based qPCR
	oME0119	GTTGTAACCCTTCCAAGGCA	20	Bc rpoB reference gene reverse primer	Use for Sybr green based qPCR
	oME0120	AGGCATGTAAGCAACCAACA	20	Bf rpoB reference gene forward primer	Use for Sybr green based qPCR
	oME0121	CGGCCAACTTGCAATAAAGG	20	Bf rpoB reference gene reverse primer	Use for Sybr green based qPCR
	oME0122	GGCCCGATCCCTTACATG	18	Bt rpoB reference gene forward primer	Use for Sybr green based qPCR
	oME0123	CGAAGAACACACCCGGA	17	Bt rpoB reference gene reverse primer	Use for Sybr green based qPCR
	oME0124	ATCCAGCTCCCTCCTTACTC	20	SFB rpoB reference gene forward primer	Use for Sybr green based qPCR
	oME0125	TAGTGCACCGATAGTTGGGA	20	SFB rpoB reference gene reverse primer	Use for Sybr green based qPCR
	oME0126	TAGTCTCGTGGGCTCGGAGATGTGTATAAGAGA	33	HTS integration PCR-1 forward primer v1	Tagment-specific primer in PCR-1 for HTS integration detection version 1
	oME0127	GTCTCGTGGGCTCGGAGATG	20	HTS integration PCR-1 forward primer v2	Tagment-specific primer in PCR-1 for HTS integration detection version 2
	oME0128	CGACAAAGGTACATAACTAAAGTTTCCCACCC	32	HTS integration PCR-1 Bacteroides payload-specific reverse primer	Bacteroides payload-specific primer in PCR-1 for HTS integration detection
	oME0129	CACCAGCGTTTCTGGGTGAGC	21	HTS integration PCR-1 SFB payload-specific reverse primer	SFB payload-specific primer in PCR-1 for HTS integration detection
	oME0130	AATGATACGGCGACCACCGAGATCTACACTAGATCGC-ACACTCTTTCCCTACACGACGCTCTTCCGATCTTGGGTGTGATAATTATCAATTTATGGGTG	100	HTS integration PCR-2 forward primer	Illumina index-specific primer in PCR-2 for nested HTS integration detection
	oME0131	CAAGCAGAAGACGGCATACGAGAT(Nextera_Barcode)GTCTCGTGGGCTCGG	56	HTS integration PCR-2 reverse primer	CAST right transposon end-specific primer in PCR-2 for nested HTS integration detection
	oME0132	AATGATACGGCGACCACCGAGATCTACAC-TAGATCGC-ACACTCTTTCCCTACACGACGCTCTTCCGATCT-TGGGTGTGATAATTATCAATTTATGGGTG	102	HTS integration PCR-2 reverse primer	Nested Tn-seq primer A barcode 501
	oME0133	AATGATACGGCGACCACCGAGATCTACAC-TAGATCGC-ACACTCTTTCCCTACACGACGCTCTTCCGATCT-A-TGGGTGTGATAATTATCAATTTATGGGTG	104	HTS integration PCR-2 reverse primer	Nested Tn-seq primer B barcode 501
	oME0134	AATGATACGGCGACCACCGAGATCTACAC-TAGATCGC-ACACTCTTTCCCTACACGACGCTCTTCCGATCT-AT-TGGGTGTGATAATTATCAATTTATGGGTG	105	HTS integration PCR-2 reverse primer	Nested Tn-seq primer C barcode 501
	oME0135	AATGATACGGCGACCACCGAGATCTACAC-CTCTCTAT-ACACTCTTTCCCTACACGACGCTCTTCCGATCT-TGGGTGTGATAATTATCAATTTATGGGTG	102	HTS integration PCR-2 reverse primer	Nested Tn-seq primer A barcode 502
	oME0136	AATGATACGGCGACCACCGAGATCTACAC-CTCTCTAT-ACACTCTTTCCCTACACGACGCTCTTCCGATCT-A-TGGGTGTGATAATTATCAATTTATGGGTG	104	HTS integration PCR-2 reverse primer	Nested Tn-seq primer B barcode 502
	oME0137	AATGATACGGCGACCACCGAGATCTACAC-CTCTCTAT-ACACTCTTTCCCTACACGACGCTCTTCCGATCT-AT-TGGGTGTGATAATTATCAATTTATGGGTG	105	HTS integration PCR-2 reverse primer	Nested Tn-seq primer C barcode 502
	oME0138	AATGATACGGCGACCACCGAGATCTACAC-TATCCTCT-ACACTCTTTCCCTACACGACGCTCTTCCGATCT-TGGGTGTGATAATTATCAATTTATGGGTG	102	HTS integration PCR-2 reverse primer	Nested Tn-seq primer A barcode 503
	oME0139	AATGATACGGCGACCACCGAGATCTACAC-TATCCTCT-ACACTCTTTCCCTACACGACGCTCTTCCGATCT-A-TGGGTGTGATAATTATCAATTTATGGGTG	104	HTS integration PCR-2 reverse primer	Nested Tn-seq primer B barcode 503
	oME0140	AATGATACGGCGACCACCGAGATCTACAC-TATCCTCT-ACACTCTTTCCCTACACGACGCTCTTCCGATCT-AT-TGGGTGTGATAATTATCAATTTATGGGTG	105	HTS integration PCR-2 reverse primer	Nested Tn-seq primer C barcode 503
	oME0141	AATGATACGGCGACCACCGAGATCTACAC-AGAGTAGA-ACACTCTTTCCCTACACGACGCTCTTCCGATCT-TGGGTGTGATAATTATCAATTTATGGGTG	102	HTS integration PCR-2 reverse primer	Nested Tn-seq primer A barcode 504
	oME0142	AATGATACGGCGACCACCGAGATCTACAC-AGAGTAGA-ACACTCTTTCCCTACACGACGCTCTTCCGATCT-A-TGGGTGTGATAATTATCAATTTATGGGTG	104	HTS integration PCR-2 reverse primer	Nested Tn-seq primer B barcode 504
	oME0143	AATGATACGGCGACCACCGAGATCTACAC-AGAGTAGA-ACACTCTTTCCCTACACGACGCTCTTCCGATCT-AT-TGGGTGTGATAATTATCAATTTATGGGTG	105	HTS integration PCR-2 reverse primer	Nested Tn-seq primer C barcode 504
	oME0144	AATGATACGGCGACCACCGAGATCTACAC-GTAAGGAG-ACACTCTTTCCCTACACGACGCTCTTCCGATCT-TGGGTGTGATAATTATCAATTTATGGGTG	102	HTS integration PCR-2 reverse primer	Nested Tn-seq primer A barcode 505
	oME0145	AATGATACGGCGACCACCGAGATCTACAC-GTAAGGAG-ACACTCTTTCCCTACACGACGCTCTTCCGATCT-A-TGGGTGTGATAATTATCAATTTATGGGTG	104	HTS integration PCR-2 reverse primer	Nested Tn-seq primer B barcode 505
	oME0146	AATGATACGGCGACCACCGAGATCTACAC-GTAAGGAG-ACACTCTTTCCCTACACGACGCTCTTCCGATCT-AT-TGGGTGTGATAATTATCAATTTATGGGTG	105	HTS integration PCR-2 reverse primer	Nested Tn-seq primer C barcode 505
	oME0147	AATGATACGGCGACCACCGAGATCTACAC-ACTGCATA-ACACTCTTTCCCTACACGACGCTCTTCCGATCT-TGGGTGTGATAATTATCAATTTATGGGTG	102	HTS integration PCR-2 reverse primer	Nested Tn-seq primer A barcode 506
	oME0148	AATGATACGGCGACCACCGAGATCTACAC-ACTGCATA-ACACTCTTTCCCTACACGACGCTCTTCCGATCT-A-TGGGTGTGATAATTATCAATTTATGGGTG	104	HTS integration PCR-2 reverse primer	Nested Tn-seq primer B barcode 506
	oME0149	AATGATACGGCGACCACCGAGATCTACAC-ACTGCATA-ACACTCTTTCCCTACACGACGCTCTTCCGATCT-AT-TGGGTGTGATAATTATCAATTTATGGGTG	105	HTS integration PCR-2 reverse primer	Nested Tn-seq primer C barcode 506
	oME0150	AATGATACGGCGACCACCGAGATCTACAC-AAGGAGTA-ACACTCTTTCCCTACACGACGCTCTTCCGATCT-TGGGTGTGATAATTATCAATTTATGGGTG	102	HTS integration PCR-2 reverse primer	Nested Tn-seq primer A barcode 507
	oME0151	AATGATACGGCGACCACCGAGATCTACAC-AAGGAGTA-ACACTCTTTCCCTACACGACGCTCTTCCGATCT-A-TGGGTGTGATAATTATCAATTTATGGGTG	104	HTS integration PCR-2 reverse primer	Nested Tn-seq primer B barcode 507
	oME0152	AATGATACGGCGACCACCGAGATCTACAC-AAGGAGTA-ACACTCTTTCCCTACACGACGCTCTTCCGATCT-AT-TGGGTGTGATAATTATCAATTTATGGGTG	105	HTS integration PCR-2 reverse primer	Nested Tn-seq primer C barcode 507
	oME0153	AATGATACGGCGACCACCGAGATCTACAC-CTAAGCCT-ACACTCTTTCCCTACACGACGCTCTTCCGATCT-TGGGTGTGATAATTATCAATTTATGGGTG	102	HTS integration PCR-2 reverse primer	Nested Tn-seq primer A barcode 508
	oME0154	AATGATACGGCGACCACCGAGATCTACAC-CTAAGCCT-ACACTCTTTCCCTACACGACGCTCTTCCGATCT-A-TGGGTGTGATAATTATCAATTTATGGGTG	104	HTS integration PCR-2 reverse primer	Nested Tn-seq primer B barcode 508
	oME0155	AATGATACGGCGACCACCGAGATCTACAC-CTAAGCCT-ACACTCTTTCCCTACACGACGCTCTTCCGATCT-AT-TGGGTGTGATAATTATCAATTTATGGGTG	105	HTS integration PCR-2 reverse primer	Nested Tn-seq primer C barcode 508
	oME0156	AATGATACGGCGACCACCGAGATCTACAC-GGCTACTC-ACACTCTTTCCCTACACGACGCTCTTCCGATCT-TGGGTGTGATAATTATCAATTTATGGGTG	102	HTS integration PCR-2 reverse primer	Nested Tn-seq primer A barcode 509
	oME0157	AATGATACGGCGACCACCGAGATCTACAC-GGCTACTC-ACACTCTTTCCCTACACGACGCTCTTCCGATCT-A-TGGGTGTGATAATTATCAATTTATGGGTG	104	HTS integration PCR-2 reverse primer	Nested Tn-seq primer B barcode 509
	oME0158	AATGATACGGCGACCACCGAGATCTACAC-GGCTACTC-ACACTCTTTCCCTACACGACGCTCTTCCGATCT-AT-TGGGTGTGATAATTATCAATTTATGGGTG	105	HTS integration PCR-2 reverse primer	Nested Tn-seq primer C barcode 509
	oME0159	AATGATACGGCGACCACCGAGATCTACAC-CCTCAGAC-ACACTCTTTCCCTACACGACGCTCTTCCGATCT-TGGGTGTGATAATTATCAATTTATGGGTG	102	HTS integration PCR-2 reverse primer	Nested Tn-seq primer A barcode 510
	oME0160	AATGATACGGCGACCACCGAGATCTACAC-CCTCAGAC-ACACTCTTTCCCTACACGACGCTCTTCCGATCT-A-TGGGTGTGATAATTATCAATTTATGGGTG	104	HTS integration PCR-2 reverse primer	Nested Tn-seq primer B barcode 510
	oME0161	AATGATACGGCGACCACCGAGATCTACAC-CCTCAGAC-ACACTCTTTCCCTACACGACGCTCTTCCGATCT-AT-TGGGTGTGATAATTATCAATTTATGGGTG	105	HTS integration PCR-2 reverse primer	Nested Tn-seq primer C barcode 510
	oME0162	AATGATACGGCGACCACCGAGATCTACAC-TCCTTACG-ACACTCTTTCCCTACACGACGCTCTTCCGATCT-TGGGTGTGATAATTATCAATTTATGGGTG	102	HTS integration PCR-2 reverse primer	Nested Tn-seq primer A barcode 511
	oME0163	AATGATACGGCGACCACCGAGATCTACAC-TCCTTACG-ACACTCTTTCCCTACACGACGCTCTTCCGATCT-A-TGGGTGTGATAATTATCAATTTATGGGTG	104	HTS integration PCR-2 reverse primer	Nested Tn-seq primer B barcode 511
	oME0164	AATGATACGGCGACCACCGAGATCTACAC-TCCTTACG-ACACTCTTTCCCTACACGACGCTCTTCCGATCT-AT-TGGGTGTGATAATTATCAATTTATGGGTG	105	HTS integration PCR-2 reverse primer	Nested Tn-seq primer C barcode 511
	oME0165	AATGATACGGCGACCACCGAGATCTACAC-ACGCGTGG-ACACTCTTTCCCTACACGACGCTCTTCCGATCT-TGGGTGTGATAATTATCAATTTATGGGTG	102	HTS integration PCR-2 reverse primer	Nested Tn-seq primer A barcode 512
	oME0166	AATGATACGGCGACCACCGAGATCTACAC-ACGCGTGG-ACACTCTTTCCCTACACGACGCTCTTCCGATCT-A-TGGGTGTGATAATTATCAATTTATGGGTG	104	HTS integration PCR-2 reverse primer	Nested Tn-seq primer B barcode 512
	oME0167	AATGATACGGCGACCACCGAGATCTACAC-ACGCGTGG-ACACTCTTTCCCTACACGACGCTCTTCCGATCT-AT-TGGGTGTGATAATTATCAATTTATGGGTG	105	HTS integration PCR-2 reverse primer	Nested Tn-seq primer C barcode 512

## Sheet: Supplementary Table 2
	Gelsinger et al.
	Supplementary Table 2 | Description and sequence of plasmids used.
	Plasmids used in study
	Plasmid ID	Target species	System	Description	Notes	Antibiotic Selection	Plasmid Sequence
	pME0001	Bacteroides	Vch I-F	pTO1 VchCAST orientation 1	Single-plasmid, broad-host, conjugation, Bacteroides hosts, promoter 1, BbsI NT megRNA	Ampicillin	GTCGTCTGGCCCGATGATAGAAAAACACCTTTAACCTACAATTCTCGTACTCTGCTCGGGCAAATGGAAGCGGCATCATTAGCCTATGATGTCTCAGGTCAACCAATAAAAAGTGCCACCGCTGAGGCGTTAGCTCAAGGGAACCCTCATCAAGTTGATTTCTGCCACGTTCCATACGGTGCGAGTCATATTGAATGCAGTTTCTCCGTCTCGTTTTCTTCTGAACTACGTCAACCATATAAGTGTAACTCAAGCAAAGTTAAACAAACGCTAGTGCAATTAGTCGAGCTCTACGAAACGAAAATCGGCTGGACTGAGCTAGCAACCCGATATTTGATGAACATTTGCAACGGTAAATGGCTGTGGAAAAATACCCGTAAAGCCTATTGCTGGAACATT…
	pME0002	Bacteroides	Vch I-F	pTO1 VchCAST orientation 2	Single-plasmid, broad-host, conjugation, Bacteroides hosts, promoter 2, BbsI NT megRNA	Ampicillin	GTCGTCTGGCCCGATGATAGAAAAACACCTTTAACCTACAATTCTCGTACTCTGCTCGGGCAAATGGAAGCGGCATCATTAGCCTATGATGTCTCAGGTCAACCAATAAAAAGTGCCACCGCTGAGGCGTTAGCTCAAGGGAACCCTCATCAAGTTGATTTCTGCCACGTTCCATACGGTGCGAGTCATATTGAATGCAGTTTCTCCGTCTCGTTTTCTTCTGAACTACGTCAACCATATAAGTGTAACTCAAGCAAAGTTAAACAAACGCTAGTGCAATTAGTCGAGCTCTACGAAACGAAAATCGGCTGGACTGAGCTAGCAACCCGATATTTGATGAACATTTGCAACGGTAAATGGCTGTGGAAAAATACCCGTAAAGCCTATTGCTGGAACATT…
	pME0003	Bacteroides	Vch I-F	pTO1 VchCAST orientation 3	Single-plasmid, broad-host, conjugation, Bacteroides hosts, promoter 1, truncated RE, BbsI NT megRNA	Ampicillin	GTCGTCTGGCCCGATGATAGAAAAACACCTTTAACCTACAATTCTCGTACTCTGCTCGGGCAAATGGAAGCGGCATCATTAGCCTATGATGTCTCAGGTCAACCAATAAAAAGTGCCACCGCTGAGGCGTTAGCTCAAGGGAACCCTCATCAAGTTGATTTCTGCCACGTTCCATACGGTGCGAGTCATATTGAATGCAGTTTCTCCGTCTCGTTTTCTTCTGAACTACGTCAACCATATAAGTGTAACTCAAGCAAAGTTAAACAAACGCTAGTGCAATTAGTCGAGCTCTACGAAACGAAAATCGGCTGGACTGAGCTAGCAACCCGATATTTGATGAACATTTGCAACGGTAAATGGCTGTGGAAAAATACCCGTAAAGCCTATTGCTGGAACATT…
	pME0004	Bacteroides	Vch I-F	pTO1 VchCAST orientation 4	Single-plasmid, broad-host, conjugation, Bacteroides hosts, promoter 2, truncated RE, BbsI NT megRNA	Ampicillin	GTCGTCTGGCCCGATGATAGAAAAACACCTTTAACCTACAATTCTCGTACTCTGCTCGGGCAAATGGAAGCGGCATCATTAGCCTATGATGTCTCAGGTCAACCAATAAAAAGTGCCACCGCTGAGGCGTTAGCTCAAGGGAACCCTCATCAAGTTGATTTCTGCCACGTTCCATACGGTGCGAGTCATATTGAATGCAGTTTCTCCGTCTCGTTTTCTTCTGAACTACGTCAACCATATAAGTGTAACTCAAGCAAAGTTAAACAAACGCTAGTGCAATTAGTCGAGCTCTACGAAACGAAAATCGGCTGGACTGAGCTAGCAACCCGATATTTGATGAACATTTGCAACGGTAAATGGCTGTGGAAAAATACCCGTAAAGCCTATTGCTGGAACATT…
	pME0005	Bacteroides	Vch I-F	pTO1 VchCAST orientation 5	Single-plasmid, broad-host, conjugation, Bacteroides hosts, promoter 1, low self-targeting, BbsI NT megRNA	Ampicillin	GTCGTCTGGCCCGATGATAGAAAAACACCTTTAACCTACAATTCTCGTACTCTGCTCGGGCAAATGGAAGCGGCATCATTAGCCTATGATGTCTCAGGTCAACCAATAAAAAGTGCCACCGCTGAGGCGTTAGCTCAAGGGAACCCTCATCAAGTTGATTTCTGCCACGTTCCATACGGTGCGAGTCATATTGAATGCAGTTTCTCCGTCTCGTTTTCTTCTGAACTACGTCAACCATATAAGTGTAACTCAAGCAAAGTTAAACAAACGCTAGTGCAATTAGTCGAGCTCTACGAAACGAAAATCGGCTGGACTGAGCTAGCAACCCGATATTTGATGAACATTTGCAACGGTAAATGGCTGTGGAAAAATACCCGTAAAGCCTATTGCTGGAACATT…
	pME0006	Bacteroides	Vch I-F	pTO1 VchCAST orientation 6	Single-plasmid, broad-host, conjugation, Bacteroides hosts, promoter 2, low self-targeting, BbsI NT megRNA	Ampicillin	GTCGTCTGGCCCGATGATAGAAAAACACCTTTAACCTACAATTCTCGTACTCTGCTCGGGCAAATGGAAGCGGCATCATTAGCCTATGATGTCTCAGGTCAACCAATAAAAAGTGCCACCGCTGAGGCGTTAGCTCAAGGGAACCCTCATCAAGTTGATTTCTGCCACGTTCCATACGGTGCGAGTCATATTGAATGCAGTTTCTCCGTCTCGTTTTCTTCTGAACTACGTCAACCATATAAGTGTAACTCAAGCAAAGTTAAACAAACGCTAGTGCAATTAGTCGAGCTCTACGAAACGAAAATCGGCTGGACTGAGCTAGCAACCCGATATTTGATGAACATTTGCAACGGTAAATGGCTGTGGAAAAATACCCGTAAAGCCTATTGCTGGAACATT…
	pME0007	Bacteroides	Vch I-F	pTO1 VchCAST orientation 7	Single-plasmid, broad-host, conjugation, Bacteroides hosts, promoter 1, truncated RE, low self-targeting, BbsI NT megRNA	Ampicillin	GTCGTCTGGCCCGATGATAGAAAAACACCTTTAACCTACAATTCTCGTACTCTGCTCGGGCAAATGGAAGCGGCATCATTAGCCTATGATGTCTCAGGTCAACCAATAAAAAGTGCCACCGCTGAGGCGTTAGCTCAAGGGAACCCTCATCAAGTTGATTTCTGCCACGTTCCATACGGTGCGAGTCATATTGAATGCAGTTTCTCCGTCTCGTTTTCTTCTGAACTACGTCAACCATATAAGTGTAACTCAAGCAAAGTTAAACAAACGCTAGTGCAATTAGTCGAGCTCTACGAAACGAAAATCGGCTGGACTGAGCTAGCAACCCGATATTTGATGAACATTTGCAACGGTAAATGGCTGTGGAAAAATACCCGTAAAGCCTATTGCTGGAACATT…
	pME0008	Bacteroides	Vch I-F	pTO1 VchCAST orientation 8	Single-plasmid, broad-host, conjugation, Bacteroides hosts, promoter 2, truncated RE, low self-targeting, BbsI NT megRNA	Ampicillin	GTCGTCTGGCCCGATGATAGAAAAACACCTTTAACCTACAATTCTCGTACTCTGCTCGGGCAAATGGAAGCGGCATCATTAGCCTATGATGTCTCAGGTCAACCAATAAAAAGTGCCACCGCTGAGGCGTTAGCTCAAGGGAACCCTCATCAAGTTGATTTCTGCCACGTTCCATACGGTGCGAGTCATATTGAATGCAGTTTCTCCGTCTCGTTTTCTTCTGAACTACGTCAACCATATAAGTGTAACTCAAGCAAAGTTAAACAAACGCTAGTGCAATTAGTCGAGCTCTACGAAACGAAAATCGGCTGGACTGAGCTAGCAACCCGATATTTGATGAACATTTGCAACGGTAAATGGCTGTGGAAAAATACCCGTAAAGCCTATTGCTGGAACATT…
	pME0009	Bacteroides	Vch I-F	pTO1 VchCAST orientation 8	Single-plasmid, broad-host, conjugation, Bacteroides hosts, promoter 2, truncated RE, low self-targeting, Bv megRNA1	Ampicillin	ACACATGTTCTAATCCCTTTATTTATGGGCGTTTGCGAAGAAGTGATAGAGCATATTACAGACGATGCTTATAACAGACAAGGGGAATTTATAGAGCTAAGTGGTTGATTTACTGTCGGAAAAAGAAAAACGATAGGGAAAAAGAGCAAAGCAAAACCAACCAACGGGCGGTAGGATTGGAAACGGGTTTTTATGGCGTGTACACGTTTGTGTACAAAATGTTTGTATTTTATTGAAATATAGCTATCTTTGTGCTGAATTTAAAAGCAAACAGATATGGAAGCATTATCAGTAAGAGAATACCGTAACAACCTCGCAGCGTCTTTCACCAAAGCTGACAATGGCGAGCAGGTACTAATTCGCAGGAAAAACGAGATTTACGCTTTGGTAAAAGTTGGT…
	pME0010	Bacteroides	Vch I-F	pTO1 VchCAST orientation 8	Single-plasmid, broad-host, conjugation, Bacteroides hosts, promoter 2, truncated RE, low self-targeting, Bv megRNA2	Ampicillin	ACACATGTTCTAATCCCTTTATTTATGGGCGTTTGCGAAGAAGTGATAGAGCATATTACAGACGATGCTTATAACAGACAAGGGGAATTTATAGAGCTAAGTGGTTGATTTACTGTCGGAAAAAGAAAAACGATAGGGAAAAAGAGCAAAGCAAAACCAACCAACGGGCGGTAGGATTGGAAACGGGTTTTTATGGCGTGTACACGTTTGTGTACAAAATGTTTGTATTTTATTGAAATATAGCTATCTTTGTGCTGAATTTAAAAGCAAACAGATATGGAAGCATTATCAGTAAGAGAATACCGTAACAACCTCGCAGCGTCTTTCACCAAAGCTGACAATGGCGAGCAGGTACTAATTCGCAGGAAAAACGAGATTTACGCTTTGGTAAAAGTTGGT…
	pME0011	Bacteroides	Vch I-F	pTO1 VchCAST orientation 8	Single-plasmid, broad-host, conjugation, Bacteroides hosts, promoter 2, truncated RE, low self-targeting, Bv megRNA3	Ampicillin	ACACATGTTCTAATCCCTTTATTTATGGGCGTTTGCGAAGAAGTGATAGAGCATATTACAGACGATGCTTATAACAGACAAGGGGAATTTATAGAGCTAAGTGGTTGATTTACTGTCGGAAAAAGAAAAACGATAGGGAAAAAGAGCAAAGCAAAACCAACCAACGGGCGGTAGGATTGGAAACGGGTTTTTATGGCGTGTACACGTTTGTGTACAAAATGTTTGTATTTTATTGAAATATAGCTATCTTTGTGCTGAATTTAAAAGCAAACAGATATGGAAGCATTATCAGTAAGAGAATACCGTAACAACCTCGCAGCGTCTTTCACCAAAGCTGACAATGGCGAGCAGGTACTAATTCGCAGGAAAAACGAGATTTACGCTTTGGTAAAAGTTGGT…
	pME0012	Bacteroides	Vch I-F	pTO1 VchCAST orientation 8	Single-plasmid, broad-host, conjugation, Bacteroides hosts, promoter 2, truncated RE, low self-targeting, Bs megRNA1	Ampicillin	ACACATGTTCTAATCCCTTTATTTATGGGCGTTTGCGAAGAAGTGATAGAGCATATTACAGACGATGCTTATAACAGACAAGGGGAATTTATAGAGCTAAGTGGTTGATTTACTGTCGGAAAAAGAAAAACGATAGGGAAAAAGAGCAAAGCAAAACCAACCAACGGGCGGTAGGATTGGAAACGGGTTTTTATGGCGTGTACACGTTTGTGTACAAAATGTTTGTATTTTATTGAAATATAGCTATCTTTGTGCTGAATTTAAAAGCAAACAGATATGGAAGCATTATCAGTAAGAGAATACCGTAACAACCTCGCAGCGTCTTTCACCAAAGCTGACAATGGCGAGCAGGTACTAATTCGCAGGAAAAACGAGATTTACGCTTTGGTAAAAGTTGGT…
	pME0013	Bacteroides	Vch I-F	pTO1 VchCAST orientation 8	Single-plasmid, broad-host, conjugation, Bacteroides hosts, promoter 2, truncated RE, low self-targeting, Bs megRNA2	Ampicillin	ACACATGTTCTAATCCCTTTATTTATGGGCGTTTGCGAAGAAGTGATAGAGCATATTACAGACGATGCTTATAACAGACAAGGGGAATTTATAGAGCTAAGTGGTTGATTTACTGTCGGAAAAAGAAAAACGATAGGGAAAAAGAGCAAAGCAAAACCAACCAACGGGCGGTAGGATTGGAAACGGGTTTTTATGGCGTGTACACGTTTGTGTACAAAATGTTTGTATTTTATTGAAATATAGCTATCTTTGTGCTGAATTTAAAAGCAAACAGATATGGAAGCATTATCAGTAAGAGAATACCGTAACAACCTCGCAGCGTCTTTCACCAAAGCTGACAATGGCGAGCAGGTACTAATTCGCAGGAAAAACGAGATTTACGCTTTGGTAAAAGTTGGT…
	pME0014	Bacteroides	Vch I-F	pTO1 VchCAST orientation 8	Single-plasmid, broad-host, conjugation, Bacteroides hosts, promoter 2, truncated RE, low self-targeting, Bs megRNA3	Ampicillin	ACACATGTTCTAATCCCTTTATTTATGGGCGTTTGCGAAGAAGTGATAGAGCATATTACAGACGATGCTTATAACAGACAAGGGGAATTTATAGAGCTAAGTGGTTGATTTACTGTCGGAAAAAGAAAAACGATAGGGAAAAAGAGCAAAGCAAAACCAACCAACGGGCGGTAGGATTGGAAACGGGTTTTTATGGCGTGTACACGTTTGTGTACAAAATGTTTGTATTTTATTGAAATATAGCTATCTTTGTGCTGAATTTAAAAGCAAACAGATATGGAAGCATTATCAGTAAGAGAATACCGTAACAACCTCGCAGCGTCTTTCACCAAAGCTGACAATGGCGAGCAGGTACTAATTCGCAGGAAAAACGAGATTTACGCTTTGGTAAAAGTTGGT…
	pME0015	Bacteroides	Vch I-F	pTO1 VchCAST orientation 8	Single-plasmid, broad-host, conjugation, Bacteroides hosts, promoter 2, truncated RE, low self-targeting, Bu megRNA1	Ampicillin	ACACATGTTCTAATCCCTTTATTTATGGGCGTTTGCGAAGAAGTGATAGAGCATATTACAGACGATGCTTATAACAGACAAGGGGAATTTATAGAGCTAAGTGGTTGATTTACTGTCGGAAAAAGAAAAACGATAGGGAAAAAGAGCAAAGCAAAACCAACCAACGGGCGGTAGGATTGGAAACGGGTTTTTATGGCGTGTACACGTTTGTGTACAAAATGTTTGTATTTTATTGAAATATAGCTATCTTTGTGCTGAATTTAAAAGCAAACAGATATGGAAGCATTATCAGTAAGAGAATACCGTAACAACCTCGCAGCGTCTTTCACCAAAGCTGACAATGGCGAGCAGGTACTAATTCGCAGGAAAAACGAGATTTACGCTTTGGTAAAAGTTGGT…
	pME0016	Bacteroides	Vch I-F	pTO1 VchCAST orientation 8	Single-plasmid, broad-host, conjugation, Bacteroides hosts, promoter 2, truncated RE, low self-targeting, Bu megRNA2	Ampicillin	ACACATGTTCTAATCCCTTTATTTATGGGCGTTTGCGAAGAAGTGATAGAGCATATTACAGACGATGCTTATAACAGACAAGGGGAATTTATAGAGCTAAGTGGTTGATTTACTGTCGGAAAAAGAAAAACGATAGGGAAAAAGAGCAAAGCAAAACCAACCAACGGGCGGTAGGATTGGAAACGGGTTTTTATGGCGTGTACACGTTTGTGTACAAAATGTTTGTATTTTATTGAAATATAGCTATCTTTGTGCTGAATTTAAAAGCAAACAGATATGGAAGCATTATCAGTAAGAGAATACCGTAACAACCTCGCAGCGTCTTTCACCAAAGCTGACAATGGCGAGCAGGTACTAATTCGCAGGAAAAACGAGATTTACGCTTTGGTAAAAGTTGGT…
	pME0017	Bacteroides	Vch I-F	pTO1 VchCAST orientation 8	Single-plasmid, broad-host, conjugation, Bacteroides hosts, promoter 2, truncated RE, low self-targeting, Bu megRNA3	Ampicillin	ACACATGTTCTAATCCCTTTATTTATGGGCGTTTGCGAAGAAGTGATAGAGCATATTACAGACGATGCTTATAACAGACAAGGGGAATTTATAGAGCTAAGTGGTTGATTTACTGTCGGAAAAAGAAAAACGATAGGGAAAAAGAGCAAAGCAAAACCAACCAACGGGCGGTAGGATTGGAAACGGGTTTTTATGGCGTGTACACGTTTGTGTACAAAATGTTTGTATTTTATTGAAATATAGCTATCTTTGTGCTGAATTTAAAAGCAAACAGATATGGAAGCATTATCAGTAAGAGAATACCGTAACAACCTCGCAGCGTCTTTCACCAAAGCTGACAATGGCGAGCAGGTACTAATTCGCAGGAAAAACGAGATTTACGCTTTGGTAAAAGTTGGT…
	pME0018	Bacteroides	Vch I-F	pTO1 VchCAST orientation 8	Single-plasmid, broad-host, conjugation, Bacteroides hosts, promoter 2, truncated RE, low self-targeting, Bc megRNA1	Ampicillin	ACACATGTTCTAATCCCTTTATTTATGGGCGTTTGCGAAGAAGTGATAGAGCATATTACAGACGATGCTTATAACAGACAAGGGGAATTTATAGAGCTAAGTGGTTGATTTACTGTCGGAAAAAGAAAAACGATAGGGAAAAAGAGCAAAGCAAAACCAACCAACGGGCGGTAGGATTGGAAACGGGTTTTTATGGCGTGTACACGTTTGTGTACAAAATGTTTGTATTTTATTGAAATATAGCTATCTTTGTGCTGAATTTAAAAGCAAACAGATATGGAAGCATTATCAGTAAGAGAATACCGTAACAACCTCGCAGCGTCTTTCACCAAAGCTGACAATGGCGAGCAGGTACTAATTCGCAGGAAAAACGAGATTTACGCTTTGGTAAAAGTTGGT…
	pME0019	Bacteroides	Vch I-F	pTO1 VchCAST orientation 8	Single-plasmid, broad-host, conjugation, Bacteroides hosts, promoter 2, truncated RE, low self-targeting, Bc megRNA2	Ampicillin	ACACATGTTCTAATCCCTTTATTTATGGGCGTTTGCGAAGAAGTGATAGAGCATATTACAGACGATGCTTATAACAGACAAGGGGAATTTATAGAGCTAAGTGGTTGATTTACTGTCGGAAAAAGAAAAACGATAGGGAAAAAGAGCAAAGCAAAACCAACCAACGGGCGGTAGGATTGGAAACGGGTTTTTATGGCGTGTACACGTTTGTGTACAAAATGTTTGTATTTTATTGAAATATAGCTATCTTTGTGCTGAATTTAAAAGCAAACAGATATGGAAGCATTATCAGTAAGAGAATACCGTAACAACCTCGCAGCGTCTTTCACCAAAGCTGACAATGGCGAGCAGGTACTAATTCGCAGGAAAAACGAGATTTACGCTTTGGTAAAAGTTGGT…
	pME0020	Bacteroides	Vch I-F	pTO1 VchCAST orientation 8	Single-plasmid, broad-host, conjugation, Bacteroides hosts, promoter 2, truncated RE, low self-targeting, Bc megRNA3	Ampicillin	ACACATGTTCTAATCCCTTTATTTATGGGCGTTTGCGAAGAAGTGATAGAGCATATTACAGACGATGCTTATAACAGACAAGGGGAATTTATAGAGCTAAGTGGTTGATTTACTGTCGGAAAAAGAAAAACGATAGGGAAAAAGAGCAAAGCAAAACCAACCAACGGGCGGTAGGATTGGAAACGGGTTTTTATGGCGTGTACACGTTTGTGTACAAAATGTTTGTATTTTATTGAAATATAGCTATCTTTGTGCTGAATTTAAAAGCAAACAGATATGGAAGCATTATCAGTAAGAGAATACCGTAACAACCTCGCAGCGTCTTTCACCAAAGCTGACAATGGCGAGCAGGTACTAATTCGCAGGAAAAACGAGATTTACGCTTTGGTAAAAGTTGGT…
	pME0021	Bacteroides	Vch I-F	pTO1 VchCAST orientation 8	Single-plasmid, broad-host, conjugation, Bacteroides hosts, promoter 2, truncated RE, low self-targeting, Bf megRNA1	Ampicillin	ACACATGTTCTAATCCCTTTATTTATGGGCGTTTGCGAAGAAGTGATAGAGCATATTACAGACGATGCTTATAACAGACAAGGGGAATTTATAGAGCTAAGTGGTTGATTTACTGTCGGAAAAAGAAAAACGATAGGGAAAAAGAGCAAAGCAAAACCAACCAACGGGCGGTAGGATTGGAAACGGGTTTTTATGGCGTGTACACGTTTGTGTACAAAATGTTTGTATTTTATTGAAATATAGCTATCTTTGTGCTGAATTTAAAAGCAAACAGATATGGAAGCATTATCAGTAAGAGAATACCGTAACAACCTCGCAGCGTCTTTCACCAAAGCTGACAATGGCGAGCAGGTACTAATTCGCAGGAAAAACGAGATTTACGCTTTGGTAAAAGTTGGT…
	pME0022	Bacteroides	Vch I-F	pTO1 VchCAST orientation 8	Single-plasmid, broad-host, conjugation, Bacteroides hosts, promoter 2, truncated RE, low self-targeting, Bf megRNA2	Ampicillin	ACACATGTTCTAATCCCTTTATTTATGGGCGTTTGCGAAGAAGTGATAGAGCATATTACAGACGATGCTTATAACAGACAAGGGGAATTTATAGAGCTAAGTGGTTGATTTACTGTCGGAAAAAGAAAAACGATAGGGAAAAAGAGCAAAGCAAAACCAACCAACGGGCGGTAGGATTGGAAACGGGTTTTTATGGCGTGTACACGTTTGTGTACAAAATGTTTGTATTTTATTGAAATATAGCTATCTTTGTGCTGAATTTAAAAGCAAACAGATATGGAAGCATTATCAGTAAGAGAATACCGTAACAACCTCGCAGCGTCTTTCACCAAAGCTGACAATGGCGAGCAGGTACTAATTCGCAGGAAAAACGAGATTTACGCTTTGGTAAAAGTTGGT…
	pME0023	Bacteroides	Vch I-F	pTO1 VchCAST orientation 8	Single-plasmid, broad-host, conjugation, Bacteroides hosts, promoter 2, truncated RE, low self-targeting, Bf megRNA3	Ampicillin	ACACATGTTCTAATCCCTTTATTTATGGGCGTTTGCGAAGAAGTGATAGAGCATATTACAGACGATGCTTATAACAGACAAGGGGAATTTATAGAGCTAAGTGGTTGATTTACTGTCGGAAAAAGAAAAACGATAGGGAAAAAGAGCAAAGCAAAACCAACCAACGGGCGGTAGGATTGGAAACGGGTTTTTATGGCGTGTACACGTTTGTGTACAAAATGTTTGTATTTTATTGAAATATAGCTATCTTTGTGCTGAATTTAAAAGCAAACAGATATGGAAGCATTATCAGTAAGAGAATACCGTAACAACCTCGCAGCGTCTTTCACCAAAGCTGACAATGGCGAGCAGGTACTAATTCGCAGGAAAAACGAGATTTACGCTTTGGTAAAAGTTGGT…
	pME0024	Bacteroides	Vch I-F	pTO1 VchCAST orientation 8	Single-plasmid, broad-host, conjugation, Bacteroides hosts, promoter 2, truncated RE, low self-targeting, Bt megRNA1	Ampicillin	ACACATGTTCTAATCCCTTTATTTATGGGCGTTTGCGAAGAAGTGATAGAGCATATTACAGACGATGCTTATAACAGACAAGGGGAATTTATAGAGCTAAGTGGTTGATTTACTGTCGGAAAAAGAAAAACGATAGGGAAAAAGAGCAAAGCAAAACCAACCAACGGGCGGTAGGATTGGAAACGGGTTTTTATGGCGTGTACACGTTTGTGTACAAAATGTTTGTATTTTATTGAAATATAGCTATCTTTGTGCTGAATTTAAAAGCAAACAGATATGGAAGCATTATCAGTAAGAGAATACCGTAACAACCTCGCAGCGTCTTTCACCAAAGCTGACAATGGCGAGCAGGTACTAATTCGCAGGAAAAACGAGATTTACGCTTTGGTAAAAGTTGGT…
	pME0025	Bacteroides	Vch I-F	pTO1 VchCAST orientation 8	Single-plasmid, broad-host, conjugation, Bacteroides hosts, promoter 2, truncated RE, low self-targeting, Bt megRNA2	Ampicillin	ACACATGTTCTAATCCCTTTATTTATGGGCGTTTGCGAAGAAGTGATAGAGCATATTACAGACGATGCTTATAACAGACAAGGGGAATTTATAGAGCTAAGTGGTTGATTTACTGTCGGAAAAAGAAAAACGATAGGGAAAAAGAGCAAAGCAAAACCAACCAACGGGCGGTAGGATTGGAAACGGGTTTTTATGGCGTGTACACGTTTGTGTACAAAATGTTTGTATTTTATTGAAATATAGCTATCTTTGTGCTGAATTTAAAAGCAAACAGATATGGAAGCATTATCAGTAAGAGAATACCGTAACAACCTCGCAGCGTCTTTCACCAAAGCTGACAATGGCGAGCAGGTACTAATTCGCAGGAAAAACGAGATTTACGCTTTGGTAAAAGTTGGT…
	pME0026	Bacteroides	Vch I-F	pTO1 VchCAST orientation 8	Single-plasmid, broad-host, conjugation, Bacteroides hosts, promoter 2, truncated RE, low self-targeting, BbsI NT megRNA, PUL payload	Ampicillin	TTTTTTTAAGGCAGTTATTGGTGCCCTTCTAGAGTCCTTACTGCAGTAGTTTTGCTGAAATACTCGATTCACAAAAATATCAACTTATGGTTGTTTTGTGAGATATCAATATATGGTTGTTTTGTGGTTAAGTTGCTGATTATAAATAATTATTAAATATCACTTTATGGTTGCATCAACATGCTTCGGGGTCATTATAGCGATTTTTTCGGTATATCCATCCTTTTTCGCACGATATACAGGATTTTGCCAAAGGGTTCGTGTAGACTTTCCTTGGTGTATCCAACGGCGTCAGCCGGGCAGGATAGGTGAAGTAGGCCCACCCGCGAGCGGGTGTTCCTTCTTCACTGTCCCTTATTCGCACCTGGCGGTGCTCAACGGGAATCCTGCTCTGCGAGG…
	pME0027	Bacteroides	Vch I-F	pTO1 VchCAST orientation 8	Single-plasmid, broad-host, conjugation, Bacteroides hosts, promoter 2, truncated RE, low self-targeting, Bt megRNA1, PUL payload	Ampicillin	TTTTTTTAAGGCAGTTATTGGTGCCCTTCTAGAGTCCTTACTGCAGTAGTTTTGCTGAAATACTCGATTCACAAAAATATCAACTTATGGTTGTTTTGTGAGATATCAATATATGGTTGTTTTGTGGTTAAGTTGCTGATTATAAATAATTATTAAATATCACTTTATGGTTGCATCAACATGCTTCGGGGTCATTATAGCGATTTTTTCGGTATATCCATCCTTTTTCGCACGATATACAGGATTTTGCCAAAGGGTTCGTGTAGACTTTCCTTGGTGTATCCAACGGCGTCAGCCGGGCAGGATAGGTGAAGTAGGCCCACCCGCGAGCGGGTGTTCCTTCTTCACTGTCCCTTATTCGCACCTGGCGGTGCTCAACGGGAATCCTGCTCTGCGAGG…
	pME0028	SFB	Vch I-F	pRS1010 VchCAST	Single-plasmid, broad-host, conjugation, Gram-positive hosts, SFB promoter, BsaI NT megRNA	Kanamycin	AAAAAAACAGACATCTGATGGGTCGATAGAGCGCTCATAGGCTAGATTTGTCGGTAGTTTCATCGTTGATACTCCTTGGCTGTACCACTAGGTAGTTTTGATAGTTCTTTAGCGACCAAAAGATTGTGTTGGGATCAGTCTCTGAGCTAAAGGTGATTGAGTTAATGAGTCCAATGATGCACTCGGCGATAGCGTGTTTGTAACCTCTGAGGGAGTTTGGTTTATCTTTGGGCTCTTCTAACAAGTGGTAACCGACGCAGCTTGCCATGAGCTGATGGTCCTCTGTCATGGCTGCTAATAGATCACTTAGATTATTGTTTGACTGTGCGTAAAGTGATAACCACCTACCAGCTTCTATTGGCAGAGATTCGATCGCTGTTTCTAATGTCGAGAATGAGT…
	pME0029	SFB	Vch I-F	pRS1010 VchCAST	Single-plasmid, broad-host, conjugation, Gram-positive hosts, SFB promoter, SFB megRNA1	Kanamycin	GTCGTCTGGCCCGATGATAGAAAAACACCTTTAACCTACAATTCTCGTACTCTGCTCGGGCAAATGGAAGCGGCATCATTAGCCTATGATGTCTCAGGTCAACCAATAAAAAGTGCCACCGCTGAGGCGTTAGCTCAAGGGAACCCTCATCAAGTTGATTTCTGCCACGTTCCATACGGTGCGAGTCATATTGAATGCAGTTTCTCCGTCTCGTTTTCTTCTGAACTACGTCAACCATATAAGTGTAACTCAAGCAAAGTTAAACAAACGCTAGTGCAATTAGTCGAGCTCTACGAAACGAAAATCGGCTGGACTGAGCTAGCAACCCGATATTTGATGAACATTTGCAACGGTAAATGGCTGTGGAAAAATACCCGTAAAGCCTATTGCTGGAACATT…
	pME0030	SFB	Vch I-F	pRS1010 VchCAST	Single-plasmid, broad-host, conjugation, Gram-positive hosts, SFB promoter, Empty payload and no megRNA	Kanamycin	GTCGTCTGGCCCGATGATAGAAAAACACCTTTAACCTACAATTCTCGTACTCTGCTCGGGCAAATGGAAGCGGCATCATTAGCCTATGATGTCTCAGGTCAACCAATAAAAAGTGCCACCGCTGAGGCGTTAGCTCAAGGGAACCCTCATCAAGTTGATTTCTGCCACGTTCCATACGGTGCGAGTCATATTGAATGCAGTTTCTCCGTCTCGTTTTCTTCTGAACTACGTCAACCATATAAGTGTAACTCAAGCAAAGTTAAACAAACGCTAGTGCAATTAGTCGAGCTCTACGAAACGAAAATCGGCTGGACTGAGCTAGCAACCCGATATTTGATGAACATTTGCAACGGTAAATGGCTGTGGAAAAATACCCGTAAAGCCTATTGCTGGAACATT…

## Sheet: Supplementary Table 3
	Gelsinger et al.
	Supplementary Table 3 | Spacers for megRNA cloning.
	megRNA sequences
	megRNA ID	Target ID	Description	Target Sequence	PAM		Length
	crRNA1	tME0001	BbsI non-targeting (NT) entry spacer	AGTCTTCCTGTCTTGTCAGCTAGGTGAAGACT	-	-	32
	crRNA2	tME0002	BsaI non-targeting (NT) entry spacer	GAGACCACCCTAGCTGACAAGACAGAGGTCTC	-	-	32
	crRNA3	tME0003	crRNA for Bv genome site 1	CAGGTTAATGTGATTCAGAAGGTCAGATCTGT	5'	CG	32
	crRNA4	tME0004	crRNA for Bv genome site 2	GGGTAGTGGAGTCTATTCCCGGATTTTGAATT	5'	CG	32
	crRNA5	tME0005	crRNA for Bv genome site 3	GCCGTGAAGTCTGCTTGACCTAACCGGCGGAT	5'	CC	32
	crRNA6	tME0006	crRNA for Bs genome site 1	TATACACGGGGGATAATGTCGTTATGCCCCTA	5'	CG	32
	crRNA7	tME0007	crRNA for Bs genome site 2	TGTAAATCACTGAACTATAACAGCTTACAAAT	5'	CT	32
	crRNA8	tME0008	crRNA for Bs genome site 3	CGTGGTGGTTATAATAACTCCAGAAGATATTA	5'	CT	32
	crRNA9	tME0009	crRNA for Bu genome site 1	CTATTTCCTATGTTAACACTACGTTTTTATGC	5'	CC	32
	crRNA10	tME0010	crRNA for Bu genome site 2	GGATAGTACGCTGTTACATCGTGCTACACGGA	5'	CA	32
	crRNA11	tME0011	crRNA for Bu genome site 3	GGCGACACACCGAGCTCTTCAAATGTCTTCAT	5'	CC	32
	crRNA12	tME0012	crRNA for Bc genome site 1	CAAAGTTAGAGACTGCATAGTTTAGAGACTGC	5'	CG	32
	crRNA13	tME0013	crRNA for Bc genome site 2	TACAACATTCTCAACAAGATATCCAGTTCTTT	5'	CC	32
	crRNA14	tME0014	crRNA for Bc genome site 3	TATACTTCCTTCCGATTAATCCGGCTTCATCT	5'	CC	32
	crRNA15	tME0015	crRNA for Bf genome site 1	CTTGGTTACAAAATGTAAGGGATGCAACAATT	5'	CA	32
	crRNA16	tME0016	crRNA for Bf genome site 2	TGCATCAATGTGAGCAAGAATTCCTAAATTTA	5'	CC	32
	crRNA17	tME0017	crRNA for Bf genome site 3	TCGTTGTAGGACACGTCGATGCGGAAGCCGGT	5'	CC	32
	crRNA18	tME0018	crRNA for Bt genome site 1	TATCATATTGCGGTATGTAAGGGGATGGATGT	5'	CC	32
	crRNA19	tME0019	crRNA for Bt genome site 2	ACCGTAGAAGAAGCCGTAGCATACATTGACGA	5'	CC	32
	crRNA20	tME0020	crRNA for SFB genome site 1	TGCTTATTATATTTCTACACTCAGAGGTAACA	5'	CC	32

## Sheet: Supplementary Table 4
	Gelsinger et al.
	Supplementary Table 4 | Description and sequence of genetic elements encoded in plasmids used.
	Plasmids used in study
	Genetic Element	Name	Description	Plasmid Encoded	Genetic Sequence
	Promoter	Sigma70	Strong promoter driving expression of CAST operon	pME0001 - pME0027	TGATCTGGAAGAAGCAATGAAAGCTGCTGTTAAGTCTCCGAATCAGGTATTGTTCCTGACAGGTGTATTCCCATCCGGTAAACGCGGATACTTTGCAGTTGATCTGACTCAGGAATAAATTATAAATTAAGGTAAGAAGATTGTAGGATAAGCTAATGAAATAGAAAAAGGATGCCGTCACACAACTTGTCGGCATTCTTTTTTGTTTTATTAGTTGAAAATATAGTGAAAAAGTTGCCTAAATATGTATGTTAACAAATTATTTGTCGTAACTTTGCACTCC
	Promoter	P1	Promoter driving expresssion of gRNA	pME0005 - pME0027	GATAAAGTTTGGAAGATAAAGCTAAAAGTTCTTATCTTTGCAGT
	Promoter	Promoter 1	Erythromycin promoter driving expression of payload	pME0001, pME0003, pME0005, pME0007	CCGCGGTTGTCTCTCTTTCCTCTCTGAAAAATAAATGTTTTTATTGCTTATTATCCGCACCCAAAAAGTTGCATTTATAAGTTGAACTCAAGAAGTATTCACCTGTAAGAAGTTACTA
	Promoter	Promoter 2	Bacteroides Pcfxa promoter driving expression of payload	pME0002, pME0004, pME0006, pME0008 - pME0027	TTACAAAGAAAATTCGACAAACTGTTATTTTTCTATCTATTTATTTGGGTGGGAAACTTTAGTTATGTACCTTTGTCGG
	RBS	B1_strong_RBS	Ribosome binding site upstream of	pME0001 - pME0030	CGCATTTTAAAATAAAATAAATAATTTACTTAATTAAACGAAT
	RBS	RBS_B2	Ribosome binding site upstream of	pME0001 - pME0030	CGCATTTTAAAATAAAATAAATGATATAATTAATTAAACGAAT
	RBS	RBS_B3	Ribosome binding site upstream of	pME0001 - pME0030	CGCATTTTAAAATAAAATAAATAATATAATTAATTAAACGAAT
	RBS	RBS pbT1311	Ribosome binding site upstream of	pME0001 - pME0030	AAATCTGTTTTTAACATATGGCACTA
	Transposon	Right End (Full)	Full length (132 bp) right transposon end	pME0001, pME0002, pME0005, pME0006	TGTTGGAACAACCATAAAATGATAATTACACCCATAAATTGATAATTATCACACCCATAAATTGATATTGCCTCTTCATGGTCTAAACTTCAGTAAGTTTACGACATTTTCATGAAGAGGTCATTTC
	Transposon	Right End (Trunc)	Truncated length (57 bp) right transposon end	pME0003, pME0004, pME0007, pME0008 - pME0027	TGTTGATACAACCATAAAATGATAATTACACCCATAAATTGATAATTATCACACCCA
	Transposon	Left End	Full length (150 bp) left transposon end	pME0001 - pME0030	CTTACTGCAGTAGTTTTGCTGAAATACTCGATTCACAAAAATATCAACTTATGGTTGTTTTGTGAGATATCAATATATGGTTGTTTTGTGGTTAAGTTGCTGATTATAAATAATTATTAAATATCACTTTATGGTTGCATCAACA
	gRNA	Vch repeat	CRISPR array repeat flanking the spacer sequence	pME0001 - pME0030	GTGAACTGCCGAGTAGGTAGCTGATAAC
	Conjugation	oriT	Transfer signal for conjugation with the RK2 system	pME0001 - pME0030	TGTAGACTTTCCTTGGTGTATCCAACGGCGTCAGCCGGGCAGGATAGGTGAAGTAGGCCCACCCGCGAGCGGGTGTTCCTTCTTCACTGTCCCTTATTCGCACCTGGCGGTGCTCAACGGGAATCCTGCTCTGCGAGGCTGGCCGG
	Promoter	SFB promoter	SFB promoter driving expression of payload	pME0028 - pME0030	CTCTAGAGTAGTAGATTATTTTAGGAATTTAGATGTTTTGTATGAAATAGATGCTTCGTATGGAATTAATGAAATTTTTAGTCAGGTAAAAAAGGTAATAGGAGAATATT
